# Supplementary material for: Routemap for health impact assessment implementation: scoping review using the consolidated framework for implementation research
Source: Health Promot Int. 2025 Jun 30;40(3):daaf080. doi: 10.1093/heapro/daaf080 (PMC12208066; doi:10.1093/heapro/daaf080)
Supplement: daaf080_Supplementary_Data [file daaf080_supplementary_data.zip]

Archive with 5 entries (5 files):
- SM File 1. PCC guided inclusion criteria.docx
- SM File 2. Included literature.docx
- SM File 3. Summary overview of studies disaggregated by Group.docx
- SM File 4. Barriers & Facilitators by groups.docx
- SM File 5. Summary Table of barriers and facilitators.docx
